# Supplementary material for: Entomopathogens and Parasitoids Allied in Biocontrol: A Systematic Review
Source: Pathogens. 2023 Jul 20;12(7):957. doi: 10.3390/pathogens12070957 (PMC10383084; doi:10.3390/pathogens12070957)
Supplement: Supplementary file 1 [file pathogens-12-00957-s001.zip]

Archive with 1 entries (1 files):
- pathogens-2480220-supplementary.pdf
